# Supplementary material for: Lipid Profiles and Fatty Acid Positional Distribution in Two Farmed Seahorse Species by Untargeted Lipidomics and Enzymatic Hydrolysis
Source: Biology (Basel). 2026 Mar 20;15(6):495. doi: 10.3390/biology15060495 (PMC13023979; doi:10.3390/biology15060495)
Supplement: Supplementary file 1 [file biology-15-00495-s001.zip]

Archive with 3 entries (3 files):
- Comparison table of exact masses for major lipid mocular species.xlsx
- Figures.pdf
- Tables.pdf
