# Supplementary material for: Lipid Profiles and Fatty Acid Positional Distribution in Two Farmed Seahorse Species by Untargeted Lipidomics and Enzymatic Hydrolysis
Source: Biology (Basel). 2026 Mar 20;15(6):495. doi: 10.3390/biology15060495 (PMC13023979; doi:10.3390/biology15060495)
Supplement: Supplementary file 1 [file biology-15-00495-s001.zip › Comparison table of exact masses for major lipid mocular species.xlsx]

## Sheet: POS
LipidIon	Class	Ion	ObsMass
TG(6:0_10:3_10:4)	TG	M+H	485.291
TG(4:0_11:3_11:4)	TG	M+H	485.291
TG(4:0_12:1_14:0)	TG	M+NH4	570.474
TG(4:0_10:1_16:0)	TG	M+NH4	570.475
TG(4:0_10:1_17:1)	TG	M+NH4	582.475
TG(4:0_11:1_16:0)	TG	M+NH4	584.491
TG(4:0_12:2_16:1)	TG	M+NH4	594.474
TG(4:0_12:1_16:1)	TG	M+NH4	596.491
TG(4:0_12:1_16:0)	TG	M+NH4	598.506
TG(4:0_12:2_17:1)	TG	M+NH4	608.491
TG(4:0_11:0_18:2)	TG	M+NH4	610.506
TG(4:0_12:1_17:1)	TG	M+NH4	610.506
TG(12:1e_6:0_18:4)	TG	M+H	615.5
TG(4:0_14:3_16:0)	TG	M+NH4	622.506
TG(4:0_14:2_16:0)	TG	M+NH4	624.521
TG(4:0_10:1_20:1)	TG	M+NH4	624.522
TG(12:0e_6:0_18:0)	TG	M+H	625.58
TG(4:0_14:1_16:0)	TG	M+NH4	626.538
TG(14:0e_6:0_15:0)	TG	M+Na	633.548
TG(4:0_12:3_19:1)	TG	M+NH4	634.506
TG(16:0_9:0_10:3)	TG	M+NH4	636.521
TG(4:0_10:3_21:0)	TG	M+NH4	636.521
TG(4:0_14:2_17:1)	TG	M+NH4	636.522
TG(4:0_12:3_19:0)	TG	M+NH4	636.522
TG(4:0_11:3_20:0)	TG	M+NH4	636.522
TG(4:0_14:1_17:1)	TG	M+NH4	638.537
TG(4:0_10:1_21:1)	TG	M+NH4	638.538
TG(4:0_11:2_20:0)	TG	M+NH4	638.538
TG(12:1e_6:0_20:5)	TG	M+H	641.516
TG(12:0e_6:0_18:0)	TG	M+NH4	642.606
TG(4:0_10:3_22:2)	TG	M+NH4	646.506
TG(4:0_11:3_21:1)	TG	M+NH4	648.521
TG(4:0_11:4_21:0)	TG	M+NH4	648.521
TG(4:0_12:4_20:0)	TG	M+NH4	648.522
TG(4:0_10:4_22:0)	TG	M+NH4	648.522
TG(4:0_12:3_20:1)	TG	M+NH4	648.522
TG(4:0_10:3_22:1)	TG	M+NH4	648.522
TG(12:1e_6:0_20:1)	TG	M+H	649.579
TG(4:0_11:3_21:0)	TG	M+NH4	650.537
TG(4:0_12:3_20:0)	TG	M+NH4	650.537
TG(4:0_10:3_22:0)	TG	M+NH4	650.538
TG(4:0_16:1_16:1)	TG	M+NH4	652.553
TG(4:0_10:1_22:1)	TG	M+NH4	652.553
TG(4:0_10:2_22:0)	TG	M+NH4	652.554
TG(14:1e_6:0_17:1)	TG	M+NH4	652.589
TG(4:0_10:1_22:0)	TG	M+NH4	654.568
TG(4:0_16:0_16:1)	TG	M+NH4	654.569
TG(14:1e_6:0_17:0)	TG	M+NH4	654.604
TG(6:0_11:4_20:3)	TG	M+NH4	656.49
TG(4:0_10:4_23:1)	TG	M+NH4	660.522
TG(4:0_11:3_22:2)	TG	M+NH4	660.522
TG(18:2e_10:0_11:1)	TG	M+H	661.579
TG(12:1e_10:2_17:0)	TG	M+H	661.579
TG(4:0_10:3_23:1)	TG	M+NH4	662.537
TG(4:0_12:3_21:1)	TG	M+NH4	662.537
TG(4:0_11:4_22:0)	TG	M+NH4	662.538
TG(4:0_11:3_22:1)	TG	M+NH4	662.538
TG(6:0_11:2_20:4)	TG	M+Na	663.455
TG(4:0_11:4_22:2)	TG	M+Na	663.455
TG(18:3_10:4_11:2)	TG	M+H	663.456
TG(16:0_10:2_11:4)	TG	M+Na	663.456
TG(6:0_11:3_22:6)	TG	M+H	663.456
TG(4:0_11:3_22:3)	TG	M+Na	663.457
TG(18:3_10:3_11:3)	TG	M+H	663.458
TG(4:0_12:4_22:6)	TG	M+NH4	664.459
TG(6:0_14:2_17:1)	TG	M+NH4	664.552
TG(4:0_13:0_20:3)	TG	M+NH4	664.553
TG(4:0_10:3_23:0)	TG	M+NH4	664.553
TG(6:0_10:3_21:0)	TG	M+NH4	664.553
TG(4:0_11:3_22:0)	TG	M+NH4	664.553
TG(12:0e_6:0_20:3)	TG	M+NH4	664.59
TG(4:0_14:4_20:5)	TG	M+NH4	666.479
TG(4:0_16:1_17:1)	TG	M+NH4	666.569
TG(4:0_10:1_23:1)	TG	M+NH4	666.569
TG(4:0_11:2_22:0)	TG	M+NH4	666.569
TG(14:1e_6:0_18:1)	TG	M+NH4	666.603
TG(4:0_10:1_23:0)	TG	M+NH4	668.585
TG(14:1e_6:0_20:5)	TG	M+H	669.546
TG(16:2e_11:2_12:2)	TG	M+NH4	672.559
TG(4:0_12:4_22:1)	TG	M+NH4	674.537
TG(4:0_14:0_20:5)	TG	M+NH4	674.538
TG(4:0_11:4_23:1)	TG	M+NH4	674.538
TG(4:0_10:4_24:1)	TG	M+NH4	674.539
TG(4:0_10:3_24:2)	TG	M+NH4	674.539
TG(9:0_12:2_18:1)	TG	M+H	675.556
TG(12:1e_10:2_18:0)	TG	M+H	675.595
TG(18:2e_11:0_11:1)	TG	M+H	675.595
TG(4:0_10:3_24:1)	TG	M+NH4	676.552
TG(4:0_12:3_22:1)	TG	M+NH4	676.552
TG(6:0_11:3_21:1)	TG	M+NH4	676.553
TG(4:0_11:3_23:1)	TG	M+NH4	676.553
TG(12:0e_10:2_18:0)	TG	M+H	677.609
TG(4:0_10:1_24:2)	TG	M+NH4	678.568
TG(4:0_10:3_24:0)	TG	M+NH4	678.568
TG(4:0_10:2_24:1)	TG	M+NH4	678.569
TG(18:0_10:1_10:2)	TG	M+NH4	678.569
TG(16:2e_6:0_17:1)	TG	M+NH4	678.606
TG(12:1e_10:2_17:0)	TG	M+NH4	678.607
TG(4:0_17:1_17:1)	TG	M+NH4	680.585
TG(4:0_16:0_18:2)	TG	M+NH4	680.585
TG(18:0_6:0_14:2)	TG	M+NH4	680.585
TG(16:2e_6:0_17:0)	TG	M+NH4	680.622
TG(8:0_11:3_20:5)	TG	M+NH4	682.506
TG(4:0_16:0_18:1)	TG	M+NH4	682.601
TG(8:0_11:3_20:4)	TG	M+NH4	684.522
TG(12:1e_10:3_18:3)	TG	M+NH4	684.558
TG(12:1e_6:0_22:5)	TG	M+NH4	686.574
TG(16:2e_6:0_18:4)	TG	M+NH4	686.574
TG(12:1e_6:0_21:0)	TG	M+Na	687.595
TG(4:0_11:3_24:2)	TG	M+NH4	688.553
TG(4:0_12:4_23:1)	TG	M+NH4	688.554
TG(12:0e_10:3_18:4)	TG	M+Na	689.515
TG(20:1_9:0_10:3)	TG	M+NH4	690.569
TG(4:0_12:3_23:1)	TG	M+NH4	690.569
TG(4:0_11:3_24:1)	TG	M+NH4	690.569
TG(12:1e_6:0_22:2)	TG	M+NH4	692.623
TG(4:0_17:1_18:1)	TG	M+NH4	694.6
TG(4:0_11:2_24:0)	TG	M+NH4	694.601
TG(12:0e_10:2_20:5)	TG	M+H	695.563
TG(14:1e_6:0_22:6)	TG	M+H	695.564
TG(16:2e_6:0_20:4)	TG	M+H	697.577
TG(12:0e_8:0_22:6)	TG	M+H	697.578
TG(16:0_10:3_14:4)	TG	M+NH4	698.539
TG(16:0_12:2_12:4)	TG	M+NH4	700.554
TG(12:1e_10:3_20:0)	TG	M+H	701.609
TG(4:0_12:3_24:2)	TG	M+NH4	702.569
TG(20:1_10:0_11:2)	TG	M+H	703.589
TG(12:1e_10:2_20:0)	TG	M+H	703.625
TG(16:2e_6:0_20:1)	TG	M+H	703.625
TG(16:0_10:3_14:1)	TG	M+NH4	704.584
TG(16:2e_6:0_19:1)	TG	M+NH4	706.636
TG(4:0_16:0_20:1)	TG	M+NH4	710.633
TG(12:1e_10:2_20:4)	TG	M+NH4	712.59
TG(16:1e_6:0_19:1)	TG	M+Na	713.61
TG(17:1_10:3_14:2)	TG	M+NH4	714.569
TG(17:1_12:1_12:4)	TG	M+NH4	714.57
TG(4:0_15:0_22:6)	TG	M+NH4	714.57
TG(16:2e_6:0_20:4)	TG	M+NH4	714.605
TG(14:1_10:3_17:1)	TG	M+NH4	716.584
TG(18:4_6:0_17:1)	TG	M+NH4	716.585
TG(14:0e_6:0_22:5)	TG	M+NH4	716.62
TG(4:0_18:2_20:1)	TG	M+H	717.602
TG(14:1e_6:0_22:3)	TG	M+NH4	718.637
TG(12:0e_10:2_20:1)	TG	M+NH4	720.652
TG(16:1e_6:0_20:1)	TG	M+NH4	722.668
TG(14:1e_6:0_22:3)	TG	M+Na	723.594
TG(16:2e_6:0_22:5)	TG	M+H	723.594
TG(12:1e_10:0_22:6)	TG	M+H	723.595
TG(14:0e_6:0_22:3)	TG	M+Na	725.608
TG(4:0_16:1_22:6)	TG	M+NH4	726.569
TG(20:4e_6:0_17:1)	TG	M+NH4	730.639
TG(12:1e_10:4_22:6)	TG	M+NH4	732.559
TG(12:1e_12:4_20:5)	TG	M+NH4	734.575
TG(12:0e_10:3_22:5)	TG	M+NH4	738.606
TG(16:2e_6:0_22:5)	TG	M+NH4	740.621
TG(14:0_14:0_14:0)	TG	M+NH4	740.679
TG(16:2e_6:0_22:4)	TG	M+NH4	742.637
TG(16:1e_6:0_22:5)	TG	M+NH4	742.637
TG(16:2e_6:0_22:2)	TG	M+NH4	746.668
TG(12:0e_10:3_22:1)	TG	M+Na	751.627
TG(15:0_14:0_14:0)	TG	M+NH4	754.695
TG(16:1_14:0_14:0)	TG	M+NH4	766.695
TG(16:0_14:0_14:0)	TG	M+NH4	768.71
TG(14:0_14:0_17:1)	TG	M+NH4	780.711
TG(15:0_14:0_16:1)	TG	M+NH4	780.711
TG(15:0_14:0_16:0)	TG	M+NH4	782.727
TG(18:4_14:0_14:0)	TG	M+NH4	788.682
TG(14:0_14:0_18:3)	TG	M+NH4	790.696
TG(16:0e_16:0_16:1)	TG	M+H	791.75
TG(14:0_14:0_18:2)	TG	M+NH4	792.709
TG(16:1_14:0_16:1)	TG	M+NH4	792.71
TG(16:0e_16:0_16:0)	TG	M+H	793.763
TG(18:0e_14:0_16:0)	TG	M+H	793.765
TG(16:0_14:0_16:1)	TG	M+NH4	794.726
TG(16:0_14:0_16:0)	TG	M+NH4	796.741
TG(16:0e_14:0_18:4)	TG	M+NH4	802.732
TG(15:0_14:0_18:3)	TG	M+NH4	804.71
TG(16:1_14:0_17:1)	TG	M+NH4	806.725
TG(15:0_16:1_16:1)	TG	M+NH4	806.725
TG(15:0_16:0_16:1)	TG	M+NH4	808.74
TG(16:0_14:0_17:1)	TG	M+NH4	808.742
TG(19:1_12:0_16:0)	TG	M+NH4	808.742
TG(15:0_16:0_16:0)	TG	M+NH4	810.756
TG(16:0e_16:0_16:0)	TG	M+NH4	810.794
TG(16:0e_16:1_18:4)	TG	M+H	811.72
TG(16:0e_14:0_20:5)	TG	M+H	811.72
TG(14:0e_16:0_20:5)	TG	M+H	811.721
TG(14:0e_16:0_20:4)	TG	M+H	813.734
TG(14:0_14:0_20:5)	TG	M+NH4	814.695
TG(18:4_14:0_16:1)	TG	M+NH4	814.696
TG(16:0e_16:0_18:3)	TG	M+H	815.752
TG(18:4_14:0_16:0)	TG	M+NH4	816.711
TG(16:1_14:0_18:3)	TG	M+NH4	816.713
TG(16:0e_16:1_18:1)	TG	M+H	817.764
TG(16:1_16:1_16:1)	TG	M+NH4	818.725
TG(16:0_14:0_18:3)	TG	M+NH4	818.726
TG(16:0e_16:0_18:1)	TG	M+H	819.782
TG(16:0_16:1_16:1)	TG	M+NH4	820.742
TG(16:0_14:0_18:2)	TG	M+NH4	820.742
TG(16:0e_16:0_18:0)	TG	M+H	821.797
TG(16:0_16:0_16:1)	TG	M+NH4	822.758
TG(16:0_14:0_18:1)	TG	M+NH4	822.758
TG(16:0e_16:0_17:1)	TG	M+NH4	822.793
TG(12:1e_16:0_21:0)	TG	M+NH4	822.794
TG(16:0_16:0_16:0)	TG	M+NH4	824.773
TG(18:0_14:0_16:0)	TG	M+NH4	824.773
TG(12:0e_19:0_20:5)	TG	M+H	825.735
TG(14:0e_16:1_20:5)	TG	M+NH4	826.732
TG(16:1e_14:0_20:5)	TG	M+NH4	826.733
TG(16:0e_14:0_20:5)	TG	M+NH4	828.747
TG(16:0e_16:1_18:4)	TG	M+NH4	828.748
TG(15:0_14:0_20:4)	TG	M+NH4	830.727
TG(18:4_15:0_16:0)	TG	M+NH4	830.727
TG(16:0e_16:1_18:3)	TG	M+NH4	830.763
TG(16:0e_14:0_20:4)	TG	M+NH4	830.763
TG(15:0_14:0_20:3)	TG	M+NH4	832.741
TG(15:0_16:0_18:3)	TG	M+NH4	832.741
TG(16:1_16:1_17:1)	TG	M+NH4	832.742
TG(18:2e_16:0_16:1)	TG	M+NH4	832.778
TG(16:0e_16:0_18:3)	TG	M+NH4	832.779
TG(16:0e_17:0_18:1)	TG	M+H	833.798
TG(16:0_16:1_17:1)	TG	M+NH4	834.758
TG(15:0_16:1_18:1)	TG	M+NH4	834.758
TG(18:1e_16:0_16:1)	TG	M+NH4	834.794
TG(18:0e_16:1_16:1)	TG	M+NH4	834.794
TG(14:0e_18:2_20:5)	TG	M+H	835.719
TG(18:4_14:0_18:4)	TG	M+NH4	836.682
TG(15:0_16:0_18:1)	TG	M+NH4	836.772
TG(16:0_16:1_17:0)	TG	M+NH4	836.773
TG(16:0_16:0_17:1)	TG	M+NH4	836.774
TG(18:1e_16:0_16:0)	TG	M+NH4	836.809
TG(16:0e_16:1_20:5)	TG	M+H	837.735
TG(18:4_14:0_18:3)	TG	M+NH4	838.695
TG(6:0_20:5_24:2)	TG	M+NH4	838.697
TG(16:0_16:0_17:0)	TG	M+NH4	838.788
TG(18:0e_16:0_16:0)	TG	M+NH4	838.827
TG(16:0e_16:0_20:5)	TG	M+H	839.752
TG(16:1_14:0_20:5)	TG	M+NH4	840.71
TG(18:4_16:1_16:1)	TG	M+NH4	840.711
TG(12:1e_19:0_20:5)	TG	M+NH4	840.748
TG(16:0e_16:0_20:4)	TG	M+H	841.767
TG(18:0_10:3_22:2)	TG	M+NH4	842.719
TG(18:4_16:0_16:1)	TG	M+NH4	842.725
TG(16:0_14:0_20:5)	TG	M+NH4	842.726
TG(16:1_14:0_20:4)	TG	M+NH4	842.727
TG(16:0e_15:0_20:5)	TG	M+NH4	842.764
TG(12:0e_19:0_20:5)	TG	M+NH4	842.764
TG(16:0e_16:0_20:3)	TG	M+H	843.781
TG(18:0e_16:0_18:3)	TG	M+H	843.782
TG(16:0_16:1_18:3)	TG	M+NH4	844.741
TG(16:0_14:0_20:4)	TG	M+NH4	844.741
TG(18:4_16:0_16:0)	TG	M+NH4	844.742
TG(14:0e_17:0_20:4)	TG	M+NH4	844.777
TG(12:0e_19:0_20:4)	TG	M+NH4	844.78
TG(16:0_11:2_24:0)	TG	M+H	845.759
TG(18:1e_16:0_18:1)	TG	M+H	845.798
TG(18:0e_16:1_18:1)	TG	M+H	845.798
TG(16:0_16:0_18:3)	TG	M+NH4	846.758
TG(18:2e_16:0_17:1)	TG	M+NH4	846.795
TG(18:0e_16:0_18:1)	TG	M+H	847.813
TG(16:0e_16:0_20:1)	TG	M+H	847.814
TG(12:0e_20:4_20:5)	TG	M+NH4	848.718
TG(16:0_17:1_17:1)	TG	M+NH4	848.772
TG(16:0_16:1_18:1)	TG	M+NH4	848.773
TG(16:0e_17:1_18:1)	TG	M+NH4	848.809
TG(14:1e_18:2_20:5)	TG	M+NH4	850.735
TG(16:0e_18:4_18:4)	TG	M+NH4	850.736
TG(16:0_16:0_18:1)	TG	M+NH4	850.789
TG(16:0e_17:1_18:0)	TG	M+NH4	850.826
TG(12:1e_20:5_21:0)	TG	M+H	851.75
TG(16:0e_17:1_20:5)	TG	M+H	851.753
TG(15:0_14:4_22:3)	TG	M+NH4	852.713
TG(16:1e_16:1_20:5)	TG	M+NH4	852.747
TG(16:0e_18:3_18:4)	TG	M+NH4	852.747
TG(18:0_16:0_16:0)	TG	M+NH4	852.804
TG(16:0e_17:0_20:5)	TG	M+H	853.767
TG(14:1e_19:0_20:4)	TG	M+H	853.768
TG(14:0_17:1_20:5)	TG	M+NH4	854.726
TG(15:0_16:1_20:5)	TG	M+NH4	854.727
TG(18:4_16:1_17:1)	TG	M+NH4	854.727
TG(18:1e_14:0_20:5)	TG	M+NH4	854.762
TG(16:0e_16:1_20:5)	TG	M+NH4	854.763
TG(16:0e_17:0_20:4)	TG	M+H	855.785
TG(15:0_16:0_20:5)	TG	M+NH4	856.742
TG(18:4_16:0_17:1)	TG	M+NH4	856.743
TG(16:0e_16:0_20:5)	TG	M+NH4	856.778
TG(18:0e_14:0_20:5)	TG	M+NH4	856.778
TG(15:0_16:0_20:4)	TG	M+NH4	858.757
TG(16:0_17:1_18:3)	TG	M+NH4	858.757
TG(18:4_16:0_17:0)	TG	M+NH4	858.758
TG(16:0e_16:0_20:4)	TG	M+NH4	858.794
TG(16:0e_18:4_20:5)	TG	M+H	859.72
TG(18:0e_17:1_18:1)	TG	M+H	859.811
TG(16:1_17:1_18:1)	TG	M+NH4	860.773
TG(16:0_17:0_18:3)	TG	M+NH4	860.776
TG(16:0e_16:0_20:3)	TG	M+NH4	860.81
TG(18:0e_16:0_18:3)	TG	M+NH4	860.81
TG(16:0e_18:3_20:5)	TG	M+H	861.736
TG(18:0e_17:0_18:1)	TG	M+H	861.828
TG(18:4_16:1_18:4)	TG	M+NH4	862.694
TG(18:4_14:0_20:5)	TG	M+NH4	862.695
TG(16:0_17:1_18:1)	TG	M+NH4	862.789
TG(16:0e_18:1_18:1)	TG	M+NH4	862.823
TG(18:1e_16:0_18:1)	TG	M+NH4	862.826
TG(16:0e_18:2_20:5)	TG	M+H	863.752
TG(18:4_16:0_18:4)	TG	M+NH4	864.71
TG(10:0_20:5_22:3)	TG	M+NH4	864.711
TG(18:4_16:1_18:3)	TG	M+NH4	864.711
TG(16:0_17:0_18:1)	TG	M+NH4	864.805
TG(18:1e_16:0_18:0)	TG	M+NH4	864.839
TG(20:1e_16:0_16:0)	TG	M+NH4	864.841
TG(16:0e_18:1_20:5)	TG	M+H	865.768
TG(16:1_18:3_18:3)	TG	M+NH4	866.727
TG(16:1_16:1_20:5)	TG	M+NH4	866.727
TG(16:2e_17:0_20:5)	TG	M+NH4	866.763
TG(16:0_16:0_19:0)	TG	M+NH4	866.818
TG(18:0_16:0_17:0)	TG	M+NH4	866.819
TG(16:0e_18:1_20:4)	TG	M+H	867.782
TG(18:0e_16:0_20:5)	TG	M+H	867.784
TG(18:4_16:1_18:1)	TG	M+NH4	868.742
TG(16:0_16:1_20:5)	TG	M+NH4	868.742
TG(16:0_14:0_22:6)	TG	M+NH4	868.742
TG(16:0e_17:1_20:5)	TG	M+NH4	868.778
TG(18:1e_15:0_20:5)	TG	M+NH4	868.779
TG(16:0e_16:0_22:4)	TG	M+H	869.798
TG(18:0e_16:0_20:4)	TG	M+H	869.8
TG(16:0_16:0_20:5)	TG	M+NH4	870.758
TG(18:4_16:0_18:1)	TG	M+NH4	870.758
TG(16:0e_17:0_20:5)	TG	M+NH4	870.793
TG(12:0e_20:4_21:1)	TG	M+NH4	870.793
TG(12:0e_20:5_21:0)	TG	M+NH4	870.794
TG(18:0e_16:0_20:3)	TG	M+H	871.814
TG(16:0_16:0_20:4)	TG	M+NH4	872.773
TG(16:0_18:1_18:3)	TG	M+NH4	872.774
TG(12:0e_20:4_21:0)	TG	M+NH4	872.811
TG(16:0e_17:0_20:4)	TG	M+NH4	872.812
TG(16:0e_18:1_20:1)	TG	M+H	873.828
TG(14:0e_20:5_20:5)	TG	M+NH4	874.732
TG(16:0_16:1_20:2)	TG	M+NH4	874.789
TG(16:0_18:1_18:2)	TG	M+NH4	874.789
TG(16:0e_17:0_20:3)	TG	M+NH4	874.824
TG(16:0e_17:1_20:2)	TG	M+NH4	874.826
TG(18:0e_16:0_20:1)	TG	M+H	875.845
TG(16:0e_18:4_20:5)	TG	M+NH4	876.748
TG(16:0_16:1_20:1)	TG	M+NH4	876.805
TG(16:0_18:1_18:1)	TG	M+NH4	876.805
TG(17:0_17:1_18:1)	TG	M+NH4	876.805
TG(18:0e_17:1_18:1)	TG	M+NH4	876.841
TG(16:0e_18:1_19:1)	TG	M+NH4	876.842
TG(20:5_11:2_22:1)	TG	M+NH4	878.728
TG(18:4_17:0_18:4)	TG	M+NH4	878.728
TG(18:4_11:2_24:2)	TG	M+NH4	878.732
TG(14:0e_20:4_20:4)	TG	M+NH4	878.762
TG(16:0e_18:3_20:5)	TG	M+NH4	878.764
TG(16:0_16:0_20:1)	TG	M+NH4	878.821
TG(18:0_16:0_18:1)	TG	M+NH4	878.821
TG(14:1e_20:5_21:0)	TG	M+H	879.785
TG(16:1_17:1_20:5)	TG	M+NH4	880.742
TG(18:1e_16:1_20:5)	TG	M+NH4	880.778
TG(16:0e_18:2_20:5)	TG	M+NH4	880.778
TG(18:0_16:0_18:0)	TG	M+NH4	880.837
TG(14:1e_20:4_21:0)	TG	M+H	881.8
TG(12:0e_20:5_23:0)	TG	M+H	881.8
TG(16:0_17:1_20:5)	TG	M+NH4	882.758
TG(16:0e_18:1_20:5)	TG	M+NH4	882.794
TG(18:0e_16:1_20:5)	TG	M+NH4	882.794
TG(18:1e_16:0_20:5)	TG	M+NH4	882.794
TG(12:0e_20:4_23:0)	TG	M+H	883.817
TG(15:0_18:1_20:4)	TG	M+NH4	884.773
TG(16:0_17:0_20:5)	TG	M+NH4	884.773
TG(16:0e_18:1_20:4)	TG	M+NH4	884.809
TG(18:0e_16:0_20:5)	TG	M+NH4	884.81
TG(16:0e_18:0_20:5)	TG	M+NH4	884.81
TG(18:1e_16:0_20:4)	TG	M+NH4	884.81
TG(16:0e_20:5_20:5)	TG	M+H	885.737
TG(16:0_17:0_20:4)	TG	M+NH4	886.788
TG(16:0_17:1_20:3)	TG	M+NH4	886.789
TG(16:0e_18:0_20:4)	TG	M+NH4	886.826
TG(18:0e_16:0_20:4)	TG	M+NH4	886.826
TG(16:0e_20:4_20:5)	TG	M+H	887.752
TG(20:0e_17:1_18:1)	TG	M+H	887.845
TG(18:4_12:4_24:2)	TG	M+NH4	888.709
TG(18:4_16:1_20:5)	TG	M+NH4	888.71
TG(14:0_20:5_20:5)	TG	M+NH4	888.711
TG(16:0_17:1_20:2)	TG	M+NH4	888.805
TG(18:1_17:1_18:1)	TG	M+NH4	888.805
TG(18:0e_16:0_20:3)	TG	M+NH4	888.841
TG(18:1e_18:1_18:1)	TG	M+NH4	888.842
TG(16:0e_20:4_20:4)	TG	M+H	889.767
TG(16:0e_20:3_20:5)	TG	M+H	889.767
TG(18:1e_18:2_20:5)	TG	M+H	889.768
TG(18:4_18:1_18:4)	TG	M+NH4	890.726
TG(18:3_18:3_18:3)	TG	M+NH4	890.727
TG(18:4_16:0_20:5)	TG	M+NH4	890.727
TG(20:4e_15:0_20:5)	TG	M+NH4	890.764
TG(17:0_18:1_18:1)	TG	M+NH4	890.82
TG(15:0_18:1_20:1)	TG	M+NH4	890.821
TG(16:0_17:1_20:1)	TG	M+NH4	890.822
TG(16:0e_18:1_20:1)	TG	M+NH4	890.856
TG(18:1e_16:0_20:1)	TG	M+NH4	890.857
TG(24:0_11:2_20:5)	TG	M+H	891.743
TG(20:1e_16:1_20:5)	TG	M+H	891.783
TG(18:0e_18:2_20:5)	TG	M+H	891.783
TG(18:1e_18:1_20:5)	TG	M+H	891.785
TG(18:4_16:0_20:4)	TG	M+NH4	892.742
TG(16:1_18:3_20:4)	TG	M+NH4	892.743
TG(16:0_18:3_20:5)	TG	M+NH4	892.743
TG(18:3e_17:0_20:5)	TG	M+NH4	892.78
TG(16:0_17:0_20:1)	TG	M+NH4	892.836
TG(20:1e_16:0_18:0)	TG	M+NH4	892.871
TG(18:0e_16:0_20:1)	TG	M+NH4	892.873
TG(18:1e_18:1_20:4)	TG	M+H	893.799
TG(16:0e_20:1_20:5)	TG	M+H	893.799
TG(18:0e_18:1_20:5)	TG	M+H	893.799
TG(16:0_16:1_22:6)	TG	M+NH4	894.758
TG(16:1_18:1_20:5)	TG	M+NH4	894.758
TG(14:1e_20:5_21:1)	TG	M+NH4	894.794
TG(16:2e_19:0_20:5)	TG	M+NH4	894.795
TG(18:1e_17:1_20:5)	TG	M+NH4	894.8
TG(18:0_16:0_19:0)	TG	M+NH4	894.849
TG(18:0e_18:1_20:4)	TG	M+H	895.814
TG(18:0e_18:0_20:5)	TG	M+H	895.815
TG(16:0e_20:1_20:4)	TG	M+H	895.816
TG(16:1_18:1_20:4)	TG	M+NH4	896.773
TG(16:0_16:0_22:6)	TG	M+NH4	896.773
TG(16:0_18:1_20:5)	TG	M+NH4	896.774
TG(18:0e_17:1_20:5)	TG	M+NH4	896.81
TG(18:0e_16:0_22:4)	TG	M+H	897.829
TG(18:0e_18:0_20:4)	TG	M+H	897.831
TG(18:1_18:1_18:3)	TG	M+NH4	898.788
TG(16:0_18:1_20:4)	TG	M+NH4	898.789
TG(18:0_16:0_20:5)	TG	M+NH4	898.789
TG(16:0e_19:0_20:5)	TG	M+NH4	898.826
TG(18:0e_17:0_20:5)	TG	M+NH4	898.826
TG(16:0e_18:1_22:2)	TG	M+H	899.843
TG(14:0e_20:1_22:2)	TG	M+H	899.846
TG(16:1e_20:5_20:5)	TG	M+NH4	900.746
TG(16:1_18:1_20:2)	TG	M+NH4	900.803
TG(16:0_18:3_20:1)	TG	M+NH4	900.803
TG(16:0_18:1_20:3)	TG	M+NH4	900.804
TG(18:0_16:0_20:4)	TG	M+NH4	900.804
TG(12:0e_20:4_23:0)	TG	M+NH4	900.843
TG(18:0e_18:1_20:1)	TG	M+H	901.859
TG(20:1e_16:0_20:1)	TG	M+H	901.861
TG(18:4_17:1_20:5)	TG	M+NH4	902.724
TG(20:5_14:4_21:1)	TG	M+NH4	902.725
TG(15:0_20:5_20:5)	TG	M+NH4	902.725
TG(18:1e_18:4_20:5)	TG	M+NH4	902.762
TG(16:0e_20:5_20:5)	TG	M+NH4	902.763
TG(18:0_16:0_20:3)	TG	M+NH4	902.819
TG(16:0_18:1_20:2)	TG	M+NH4	902.82
TG(18:1e_17:1_20:1)	TG	M+NH4	902.857
TG(18:4_17:0_20:5)	TG	M+NH4	904.741
TG(15:0_20:4_20:5)	TG	M+NH4	904.741
TG(16:0e_20:4_20:5)	TG	M+NH4	904.779
TG(16:0_18:1_20:1)	TG	M+NH4	904.836
TG(18:1e_17:0_20:1)	TG	M+NH4	904.873
TG(18:3_17:1_20:4)	TG	M+NH4	906.757
TG(16:1_17:1_22:6)	TG	M+NH4	906.758
TG(16:0e_20:4_20:4)	TG	M+NH4	906.795
TG(18:0e_18:3_20:5)	TG	M+NH4	906.795
TG(16:0e_20:3_20:5)	TG	M+NH4	906.797
TG(18:0_16:0_20:1)	TG	M+NH4	906.852
TG(18:0e_17:0_20:1)	TG	M+NH4	906.887
TG(14:1e_20:5_23:0)	TG	M+H	907.815
TG(16:0_17:1_22:6)	TG	M+NH4	908.773
TG(18:1_17:1_20:5)	TG	M+NH4	908.774
TG(18:3_17:1_20:3)	TG	M+NH4	908.779
TG(20:1e_16:1_20:5)	TG	M+NH4	908.808
TG(16:0e_20:2_20:5)	TG	M+NH4	908.81
TG(18:1e_18:1_20:5)	TG	M+NH4	908.81
TG(18:0_18:0_18:0)	TG	M+NH4	908.865
TG(18:4_18:4_20:5)	TG	M+NH4	910.692
TG(18:1_17:1_20:4)	TG	M+NH4	910.789
TG(15:0_18:1_22:5)	TG	M+NH4	910.789
TG(17:0_18:1_20:5)	TG	M+NH4	910.789
TG(16:0_17:0_22:6)	TG	M+NH4	910.789
TG(18:0e_18:1_20:5)	TG	M+NH4	910.825
TG(16:0e_20:1_20:5)	TG	M+NH4	910.825
TG(18:1e_18:0_20:5)	TG	M+NH4	910.826
TG(18:1e_20:5_20:5)	TG	M+H	911.751
TG(18:4_18:3_20:5)	TG	M+NH4	912.71
TG(16:0_17:1_22:4)	TG	M+NH4	912.804
TG(18:0_17:0_20:5)	TG	M+NH4	912.805
TG(18:1e_18:0_20:4)	TG	M+NH4	912.841
TG(16:0e_20:1_20:4)	TG	M+NH4	912.841
TG(18:0e_18:0_20:5)	TG	M+NH4	912.842
TG(16:0e_20:5_22:5)	TG	M+H	913.769
TG(18:0e_20:5_20:5)	TG	M+H	913.769
TG(16:1_20:5_20:5)	TG	M+NH4	914.725
TG(18:3_18:3_20:5)	TG	M+NH4	914.726
TG(16:0_17:0_22:4)	TG	M+NH4	914.82
TG(17:0_18:1_20:3)	TG	M+NH4	914.82
TG(18:0e_18:0_20:4)	TG	M+NH4	914.857
TG(18:1e_20:4_20:4)	TG	M+H	915.781
TG(18:0e_20:4_20:5)	TG	M+H	915.781
TG(18:3_18:3_20:4)	TG	M+NH4	916.74
TG(16:0_20:5_20:5)	TG	M+NH4	916.742
TG(18:4_18:1_20:5)	TG	M+NH4	916.742
TG(20:4e_17:1_20:5)	TG	M+NH4	916.779
TG(20:1_17:1_18:1)	TG	M+NH4	916.836
TG(16:0e_20:1_20:2)	TG	M+NH4	916.872
TG(16:1e_20:1_20:1)	TG	M+NH4	916.873
TG(18:1e_18:1_20:1)	TG	M+NH4	916.873
TG(18:0e_20:4_20:4)	TG	M+H	917.8
TG(18:1_18:3_20:5)	TG	M+NH4	918.757
TG(16:0_20:4_20:5)	TG	M+NH4	918.758
TG(18:4_18:1_20:4)	TG	M+NH4	918.758
TG(20:4e_17:0_20:5)	TG	M+NH4	918.796
TG(15:0_20:1_20:1)	TG	M+NH4	918.852
TG(17:0_18:1_20:1)	TG	M+NH4	918.852
TG(18:0_17:1_20:1)	TG	M+NH4	918.852
TG(16:0e_20:1_20:1)	TG	M+NH4	918.888
TG(25:0_12:2_20:5)	TG	M+H	919.776
TG(19:0_18:2_20:5)	TG	M+H	919.784
TG(20:1e_18:1_20:5)	TG	M+H	919.813
TG(16:0e_20:5_22:2)	TG	M+H	919.815
TG(16:0_20:3_20:5)	TG	M+NH4	920.773
TG(16:1_20:3_20:4)	TG	M+NH4	920.773
TG(18:1_18:2_20:5)	TG	M+NH4	920.773
TG(20:4e_17:0_20:4)	TG	M+NH4	920.81
TG(20:3e_17:1_20:4)	TG	M+NH4	920.81
TG(16:2e_20:5_21:1)	TG	M+NH4	920.812
TG(18:0_17:0_20:1)	TG	M+NH4	920.867
TG(16:0e_20:4_22:2)	TG	M+H	921.829
TG(20:0e_18:1_20:5)	TG	M+H	921.83
TG(18:0e_20:1_20:5)	TG	M+H	921.831
TG(16:0_20:2_20:5)	TG	M+NH4	922.789
TG(16:0_18:1_22:6)	TG	M+NH4	922.789
TG(18:1_18:1_20:5)	TG	M+NH4	922.789
TG(18:4_18:1_20:2)	TG	M+NH4	922.789
TG(16:2e_20:5_21:0)	TG	M+NH4	922.826
TG(20:1e_17:1_20:5)	TG	M+NH4	922.826
TG(18:0_16:0_21:0)	TG	M+NH4	922.879
TG(18:0_17:0_20:0)	TG	M+NH4	922.88
TG(18:0e_20:1_20:4)	TG	M+H	923.846
TG(18:0_16:0_22:6)	TG	M+NH4	924.805
TG(16:1_20:1_20:4)	TG	M+NH4	924.805
TG(16:0_20:1_20:5)	TG	M+NH4	924.805
TG(20:0e_17:1_20:5)	TG	M+NH4	924.84
TG(14:1e_20:5_23:0)	TG	M+NH4	924.842
TG(14:0e_20:4_24:0)	TG	M+H	925.861
TG(20:0e_18:0_20:4)	TG	M+H	925.862
TG(18:2e_20:5_20:5)	TG	M+NH4	926.762
TG(16:0_18:1_22:4)	TG	M+NH4	926.819
TG(18:0_18:0_20:5)	TG	M+NH4	926.819
TG(16:0_20:1_20:4)	TG	M+NH4	926.821
TG(16:1e_20:4_21:0)	TG	M+NH4	926.857
TG(14:1e_20:4_23:0)	TG	M+NH4	926.859
TG(18:0_18:0_19:0)	TG	M+Na	927.843
TG(18:0e_18:1_22:2)	TG	M+H	927.875
TG(16:0e_20:1_22:2)	TG	M+H	927.878
TG(20:5_17:1_20:5)	TG	M+NH4	928.741
TG(18:1e_20:5_20:5)	TG	M+NH4	928.778
TG(16:0e_20:5_22:6)	TG	M+NH4	928.778
TG(16:0_20:1_20:3)	TG	M+NH4	928.835
TG(16:0_18:1_22:3)	TG	M+NH4	928.835
TG(14:0e_20:4_23:0)	TG	M+NH4	928.875
TG(16:0e_20:3_21:1)	TG	M+NH4	928.877
TG(20:5_17:1_20:4)	TG	M+NH4	930.757
TG(17:0_20:5_20:5)	TG	M+NH4	930.758
TG(16:0e_20:5_22:5)	TG	M+NH4	930.791
TG(18:0e_20:5_20:5)	TG	M+NH4	930.794
TG(20:1_18:1_18:1)	TG	M+NH4	930.852
TG(18:0e_17:1_22:2)	TG	M+NH4	930.89
TG(17:0_20:4_20:5)	TG	M+NH4	932.773
TG(20:4_17:1_20:4)	TG	M+NH4	932.774
TG(18:0e_20:4_20:5)	TG	M+NH4	932.811
TG(18:0_18:1_20:1)	TG	M+NH4	932.867
TG(16:0_20:1_20:1)	TG	M+NH4	932.868
TG(18:0e_17:1_22:3)	TG	M+Na	933.83
TG(18:1_17:1_22:6)	TG	M+NH4	934.789
TG(18:0e_20:3_20:5)	TG	M+NH4	934.826
TG(18:0e_20:4_20:4)	TG	M+NH4	934.826
TG(30:1_6:0_20:0)	TG	M+NH4	934.879
TG(18:0_16:0_22:1)	TG	M+NH4	934.883
TG(18:0_18:0_20:1)	TG	M+NH4	934.883
TG(18:4_20:5_20:5)	TG	M+NH4	936.71
TG(20:1_17:1_20:5)	TG	M+NH4	936.804
TG(16:0e_20:5_22:2)	TG	M+NH4	936.841
TG(18:0e_20:2_20:5)	TG	M+NH4	936.841
TG(20:0e_18:2_20:5)	TG	M+NH4	936.844
TG(18:0_16:0_22:0)	TG	M+NH4	936.898
TG(18:4_20:4_20:5)	TG	M+NH4	938.726
TG(18:3_20:5_20:5)	TG	M+NH4	938.726
TG(18:0_17:0_22:6)	TG	M+NH4	938.819
TG(17:0_20:1_20:5)	TG	M+NH4	938.82
TG(20:1_17:1_20:4)	TG	M+NH4	938.821
TG(16:1_20:5_21:0)	TG	M+NH4	938.821
TG(16:0e_20:4_22:2)	TG	M+NH4	938.856
TG(18:0e_20:1_20:5)	TG	M+NH4	938.857
TG(20:1e_20:5_20:5)	TG	M+H	939.784
TG(18:3_20:4_20:5)	TG	M+NH4	940.741
TG(16:1_20:5_22:6)	TG	M+NH4	940.742
TG(18:0_19:0_20:5)	TG	M+NH4	940.832
TG(16:0_20:4_21:1)	TG	M+NH4	940.836
TG(18:0e_20:1_20:4)	TG	M+NH4	940.872
TG(20:1_18:1_20:1)	TG	M+H	941.858
TG(18:3_20:3_20:5)	TG	M+NH4	942.756
TG(16:1_20:5_22:5)	TG	M+NH4	942.757
TG(18:1_20:5_20:5)	TG	M+NH4	942.758
TG(20:4e_17:1_22:6)	TG	M+NH4	942.793
TG(17:0_20:1_20:3)	TG	M+NH4	942.851
TG(18:1_17:1_22:2)	TG	M+NH4	942.852
TG(14:0e_20:4_24:0)	TG	M+NH4	942.888
TG(20:0e_18:1_20:3)	TG	M+NH4	942.888
TG(20:1e_18:1_20:2)	TG	M+NH4	942.889
TG(18:0_20:5_20:5)	TG	M+NH4	944.773
TG(18:1_20:4_20:5)	TG	M+NH4	944.773
TG(20:4e_19:1_20:5)	TG	M+NH4	944.811
TG(18:0_17:1_22:2)	TG	M+NH4	944.867
TG(20:1_17:1_20:1)	TG	M+NH4	944.867
TG(17:0_18:1_22:2)	TG	M+NH4	944.868
TG(18:1e_20:1_20:1)	TG	M+NH4	944.903
TG(18:0e_20:1_20:2)	TG	M+NH4	944.904
TG(16:0_20:5_22:4)	TG	M+NH4	946.789
TG(18:0_20:4_20:5)	TG	M+NH4	946.789
TG(18:1_20:3_20:5)	TG	M+NH4	946.79
TG(18:3e_20:5_21:1)	TG	M+NH4	946.831
TG(17:0_20:1_20:1)	TG	M+NH4	946.883
TG(27:0_12:2_20:5)	TG	M+H	947.816
TG(20:1e_18:1_22:5)	TG	M+H	947.846
TG(18:0e_20:5_22:2)	TG	M+H	947.846
TG(18:1_18:1_22:6)	TG	M+NH4	948.804
TG(18:1_20:3_20:4)	TG	M+NH4	948.806
TG(18:3e_20:5_21:0)	TG	M+NH4	948.844
TG(18:0_19:0_20:1)	TG	M+NH4	948.896
TG(30:1_6:0_21:0)	TG	M+NH4	948.899
TG(18:0e_20:4_22:2)	TG	M+H	949.863
TG(16:0e_20:4_24:2)	TG	M+H	949.863
TG(18:1_18:1_22:5)	TG	M+NH4	950.818
TG(16:0_20:1_22:6)	TG	M+NH4	950.82
TG(20:1_18:1_20:5)	TG	M+NH4	950.82
TG(16:2e_20:5_23:0)	TG	M+NH4	950.857
TG(18:1e_20:5_21:1)	TG	M+NH4	950.858
TG(18:0e_20:4_22:1)	TG	M+H	951.875
TG(20:0e_20:1_20:4)	TG	M+H	951.878
TG(20:1_18:1_20:4)	TG	M+NH4	952.835
TG(18:0_20:1_20:5)	TG	M+NH4	952.836
TG(16:1e_20:5_23:0)	TG	M+NH4	952.872
TG(16:2e_20:4_23:0)	TG	M+NH4	952.873
TG(18:0e_20:5_21:1)	TG	M+NH4	952.874
TG(20:5_17:1_22:6)	TG	M+NH4	954.756
TG(20:2e_20:5_20:5)	TG	M+NH4	954.792
TG(27:1_11:3_20:1)	TG	M+NH4	954.848
TG(16:0_20:1_22:4)	TG	M+NH4	954.851
TG(18:0_20:1_20:4)	TG	M+NH4	954.851
TG(20:1_18:3_20:1)	TG	M+NH4	954.851
TG(18:0e_20:4_21:1)	TG	M+NH4	954.89
TG(17:0_20:5_22:6)	TG	M+NH4	956.773
TG(19:1_20:5_20:5)	TG	M+NH4	956.773
TG(20:5_17:1_22:5)	TG	M+NH4	956.773
TG(20:1e_20:5_20:5)	TG	M+NH4	956.808
TG(18:0_20:1_20:3)	TG	M+NH4	956.867
TG(20:1_18:1_20:2)	TG	M+NH4	956.868
TG(16:0e_20:4_23:0)	TG	M+NH4	956.904
TG(16:0e_21:1_22:3)	TG	M+NH4	956.905
TG(19:0_20:5_20:5)	TG	M+NH4	958.789
TG(17:0_20:5_22:5)	TG	M+NH4	958.789
TG(20:0e_20:5_20:5)	TG	M+NH4	958.825
TG(20:1e_20:4_20:5)	TG	M+NH4	958.826
TG(26:0_12:2_20:1)	TG	M+NH4	958.881
TG(20:1_18:1_20:1)	TG	M+NH4	958.883
TG(16:0_20:1_22:2)	TG	M+NH4	958.883
TG(18:1e_20:1_21:1)	TG	M+NH4	958.92
TG(18:0_20:4_22:4)	TG	M+H	959.809
TG(17:0_20:5_22:4)	TG	M+NH4	960.809
TG(20:0e_20:4_20:5)	TG	M+NH4	960.845
TG(18:0_20:1_20:1)	TG	M+NH4	960.899
TG(20:1_18:1_22:5)	TG	M+H	961.823
TG(20:1_20:1_20:5)	TG	M+H	961.826
TG(20:5_20:5_20:5)	TG	M+NH4	962.724
TG(30:1_11:4_18:3)	TG	M+NH4	962.824
TG(20:2e_20:1_20:5)	TG	M+NH4	962.857
TG(18:0e_20:5_22:3)	TG	M+NH4	962.859
TG(16:0_20:1_22:0)	TG	M+NH4	962.913
TG(18:0_20:0_20:1)	TG	M+NH4	962.913
TG(20:0_20:2_20:4)	TG	M+H	963.846
TG(20:5_20:4_20:5)	TG	M+NH4	964.744
TG(19:1_20:1_20:5)	TG	M+NH4	964.836
TG(17:0_20:5_22:2)	TG	M+NH4	964.836
TG(17:0_20:2_22:5)	TG	M+NH4	964.837
TG(18:0e_20:5_22:2)	TG	M+NH4	964.872
TG(20:1e_20:1_20:5)	TG	M+NH4	964.872
TG(20:3_20:5_20:5)	TG	M+NH4	966.757
TG(20:5_20:4_20:4)	TG	M+NH4	966.758
TG(18:0_20:5_21:1)	TG	M+NH4	966.851
TG(19:1_18:1_22:4)	TG	M+NH4	966.852
TG(27:0_12:2_20:4)	TG	M+NH4	966.852
TG(17:0_20:1_22:5)	TG	M+NH4	966.852
TG(18:0e_20:4_22:2)	TG	M+NH4	966.888
TG(18:0e_20:5_22:1)	TG	M+NH4	966.888
TG(20:0e_20:1_20:5)	TG	M+NH4	966.889
TG(20:2_20:5_20:5)	TG	M+NH4	968.773
TG(20:4_20:4_20:4)	TG	M+NH4	968.773
TG(18:1_20:5_22:6)	TG	M+NH4	968.774
TG(17:0_20:1_22:4)	TG	M+NH4	968.867
TG(18:0e_20:4_22:1)	TG	M+NH4	968.903
TG(20:0e_20:1_20:4)	TG	M+NH4	968.904
TG(18:0e_20:5_22:0)	TG	M+NH4	968.904
TG(18:1_20:5_22:5)	TG	M+NH4	970.787
TG(20:1_20:5_20:5)	TG	M+NH4	970.789
TG(18:0_20:5_22:6)	TG	M+NH4	970.789
TG(20:1_17:1_22:2)	TG	M+NH4	970.886
TG(16:0e_20:4_24:0)	TG	M+NH4	970.92
TG(20:1e_20:1_20:2)	TG	M+NH4	970.92
TG(20:2e_20:1_20:1)	TG	M+NH4	970.92
TG(20:1_20:4_20:5)	TG	M+NH4	972.804
TG(27:0_12:2_20:1)	TG	M+NH4	972.897
TG(19:1_20:1_20:1)	TG	M+NH4	972.898
TG(20:4_20:4_21:0)	TG	M+H	973.824
TG(20:1e_20:5_22:2)	TG	M+H	973.86
TG(18:0_20:5_22:4)	TG	M+NH4	974.82
TG(20:3_20:3_20:3)	TG	M+NH4	974.821
TG(20:4e_20:5_21:0)	TG	M+NH4	974.857
TG(18:0_20:1_21:1)	TG	M+NH4	974.912
TG(19:0_20:1_20:1)	TG	M+NH4	974.914
TG(30:0_11:2_20:5)	TG	M+H	975.841
TG(20:0e_20:5_22:2)	TG	M+H	975.878
TG(20:1_18:1_22:6)	TG	M+NH4	976.837
TG(18:1_20:5_22:2)	TG	M+NH4	976.837
TG(20:2_20:2_20:4)	TG	M+NH4	976.838
TG(18:3e_20:5_23:0)	TG	M+NH4	976.875
TG(20:1_20:1_20:5)	TG	M+NH4	978.851
TG(20:1_18:1_22:5)	TG	M+NH4	978.852
TG(18:0_20:1_22:6)	TG	M+NH4	978.852
TG(18:2e_20:5_23:0)	TG	M+NH4	978.888
TG(18:0_20:5_22:1)	TG	M+NH4	980.867
TG(20:1_18:1_22:4)	TG	M+NH4	980.867
TG(18:0_20:4_22:2)	TG	M+NH4	980.868
TG(18:1e_20:5_23:0)	TG	M+NH4	980.904
TG(18:2e_20:4_23:0)	TG	M+NH4	980.905
TG(19:1_20:5_22:6)	TG	M+NH4	982.79
TG(20:1e_20:5_22:6)	TG	M+NH4	982.824
TG(20:1_20:1_20:3)	TG	M+NH4	982.882
TG(18:0_20:1_22:4)	TG	M+NH4	982.882
TG(20:0e_20:4_21:1)	TG	M+NH4	982.92
TG(18:0e_20:5_23:0)	TG	M+NH4	982.92
TG(22:0_20:5_20:5)	TG	M+H	983.808
TG(19:0_20:5_22:6)	TG	M+NH4	984.804
TG(20:5_20:5_21:1)	TG	M+NH4	984.805
TG(20:1e_20:5_22:5)	TG	M+NH4	984.84
TG(20:0e_20:5_22:6)	TG	M+NH4	984.841
TG(20:1_20:1_20:2)	TG	M+NH4	984.898
TG(20:1_18:1_22:2)	TG	M+NH4	984.899
TG(20:5_20:5_21:0)	TG	M+NH4	986.819
TG(20:5_20:4_21:1)	TG	M+NH4	986.822
TG(20:2e_20:4_22:4)	TG	M+NH4	986.857
TG(20:0e_20:4_22:6)	TG	M+NH4	986.858
TG(18:0_20:1_22:2)	TG	M+NH4	986.914
TG(20:1_20:1_20:1)	TG	M+NH4	986.915
TG(20:5_20:5_22:6)	TG	M+NH4	988.74
TG(20:4_20:4_21:1)	TG	M+NH4	988.834
TG(22:2_17:1_22:6)	TG	M+NH4	988.836
TG(20:5_20:4_21:0)	TG	M+NH4	988.842
TG(18:3e_22:2_22:4)	TG	M+NH4	988.872
TG(20:1e_20:5_22:3)	TG	M+NH4	988.873
TG(30:1_6:0_24:1)	TG	M+NH4	988.929
TG(18:0_20:1_22:1)	TG	M+NH4	988.93
TG(20:5_20:5_22:5)	TG	M+NH4	990.757
TG(20:5_20:4_22:6)	TG	M+NH4	990.76
TG(19:1_20:1_22:6)	TG	M+NH4	990.851
TG(19:1_20:5_22:2)	TG	M+NH4	990.852
TG(20:1e_20:5_22:2)	TG	M+NH4	990.888
TG(26:0_11:2_23:1)	TG	M+Na	991.858
TG(20:4_20:4_22:6)	TG	M+NH4	992.772
TG(20:3_20:5_22:6)	TG	M+NH4	992.773
TG(20:5_20:4_22:5)	TG	M+NH4	992.775
TG(19:1_20:1_22:5)	TG	M+NH4	992.866
TG(20:1_20:5_21:1)	TG	M+NH4	992.868
TG(18:0_21:1_22:6)	TG	M+NH4	992.868
TG(20:1e_20:1_22:5)	TG	M+NH4	992.903
TG(20:1e_20:4_22:2)	TG	M+NH4	992.903
TG(20:0e_20:5_22:2)	TG	M+NH4	992.904
TG(20:0_20:0_20:0)	TG	M+NH4	992.958
TG(20:5_20:5_22:3)	TG	M+NH4	994.789
TG(20:3_20:4_22:6)	TG	M+NH4	994.791
TG(20:1_20:4_21:1)	TG	M+NH4	994.883
TG(20:1_20:5_21:0)	TG	M+NH4	994.883
TG(19:1_20:1_22:4)	TG	M+NH4	994.884
TG(17:0_22:2_22:4)	TG	M+NH4	994.885
TG(18:0e_20:5_24:1)	TG	M+NH4	994.919
TG(20:0e_20:4_22:2)	TG	M+NH4	994.92
TG(20:5_20:5_22:2)	TG	M+NH4	996.804
TG(20:1_20:5_22:6)	TG	M+NH4	996.804
TG(20:2_20:5_22:5)	TG	M+NH4	996.805
TG(18:0_21:1_22:4)	TG	M+NH4	996.898
TG(19:1_20:1_22:3)	TG	M+NH4	996.901
TG(18:0e_20:5_24:0)	TG	M+NH4	996.936
TG(18:1e_22:2_22:2)	TG	M+NH4	996.936
TG(22:3_20:4_20:4)	TG	M+NH4	998.82
TG(20:5_20:4_22:2)	TG	M+NH4	998.82
TG(17:0_22:2_22:2)	TG	M+NH4	998.914
TG(27:0_12:2_22:2)	TG	M+NH4	998.916
TG(28:0_11:2_22:4)	TG	M+Na	999.844
TG(20:1_20:5_22:4)	TG	M+NH4	1000.84
TG(18:0_22:4_22:6)	TG	M+NH4	1000.84
TG(20:1_20:1_21:1)	TG	M+NH4	1000.93
TG(27:0_12:2_22:3)	TG	M+Na	1001.85
TG(28:0_11:2_22:3)	TG	M+Na	1001.85
TG(20:4e_22:2_22:2)	TG	M+H	1001.89
TG(18:1_22:2_22:6)	TG	M+NH4	1002.85
TG(20:2_20:5_22:2)	TG	M+NH4	1002.85
TG(20:1_20:1_21:0)	TG	M+NH4	1002.94
TG(20:1_20:5_22:2)	TG	M+NH4	1004.87
TG(20:1_20:1_22:6)	TG	M+NH4	1004.87
TG(20:1_20:1_22:5)	TG	M+NH4	1006.88
TG(20:0e_21:1_22:6)	TG	M+NH4	1006.92
TG(20:1_20:5_22:0)	TG	M+NH4	1008.9
TG(20:1_20:1_22:4)	TG	M+NH4	1008.9
TG(20:1_20:4_22:0)	TG	M+NH4	1010.91
TG(20:1_20:1_22:3)	TG	M+NH4	1010.91
TG(18:1_22:2_22:2)	TG	M+NH4	1010.91
TG(20:4e_20:5_24:2)	TG	M+NH4	1012.87
TG(20:1_20:1_22:2)	TG	M+NH4	1012.93
TG(20:5_22:6_22:6)	TG	M+NH4	1014.76
TG(20:1_18:1_24:1)	TG	M+NH4	1014.94
TG(20:1_20:1_22:1)	TG	M+NH4	1014.95
TG(20:5_22:5_22:6)	TG	M+NH4	1016.77
TG(24:2_17:1_22:6)	TG	M+NH4	1016.87
TG(18:0_20:1_24:1)	TG	M+NH4	1016.96
TG(20:5_22:4_22:6)	TG	M+NH4	1018.79
TG(20:5_22:5_22:5)	TG	M+NH4	1018.79
TG(20:1_21:1_22:6)	TG	M+NH4	1018.88
TG(20:5_22:4_22:5)	TG	M+NH4	1020.8
TG(20:5_22:3_22:6)	TG	M+NH4	1020.8
TG(18:0_22:6_23:1)	TG	M+NH4	1020.9
TG(20:1_21:1_22:5)	TG	M+NH4	1020.9
TG(20:1_21:0_21:1)	TG	M+Na	1021.9
TG(20:5_22:2_22:6)	TG	M+NH4	1022.82
TG(20:5_22:2_22:5)	TG	M+NH4	1024.84
TG(20:1_22:5_22:6)	TG	M+NH4	1024.84
TG(29:1_12:2_22:2)	TG	M+NH4	1024.93
TG(22:2_20:4_22:5)	TG	M+NH4	1026.85
TG(20:1_22:4_22:6)	TG	M+NH4	1026.85
TG(30:1_10:2_23:1)	TG	M+NH4	1026.94
TG(20:2_22:2_22:6)	TG	M+NH4	1028.87
TG(20:3_22:3_22:4)	TG	M+NH4	1028.87
TG(20:1_21:0_22:2)	TG	M+NH4	1028.96
TG(20:1_22:2_22:6)	TG	M+NH4	1030.88
TG(20:2_22:2_22:5)	TG	M+NH4	1030.89
TG(20:1_22:2_22:5)	TG	M+NH4	1032.9
TG(20:1_22:1_22:6)	TG	M+NH4	1032.9
TG(20:5_22:1_22:1)	TG	M+NH4	1034.91
TG(20:1_22:2_22:4)	TG	M+NH4	1034.91
TG(20:1_22:2_22:3)	TG	M+NH4	1036.93
TG(20:0_22:2_22:4)	TG	M+NH4	1036.93
TG(20:1_22:2_22:2)	TG	M+NH4	1038.95
TG(18:1_22:2_24:1)	TG	M+NH4	1040.96
TG(20:1_22:1_22:2)	TG	M+NH4	1040.96
TG(22:5_22:6_22:6)	TG	M+NH4	1042.79
TG(20:1_22:0_22:2)	TG	M+NH4	1042.98
TG(22:4_22:5_22:6)	TG	M+NH4	1046.82
TG(22:2_21:1_22:5)	TG	M+NH4	1046.91
TG(30:0_11:2_23:1)	TG	M+Na	1047.92
TG(20:5_22:6_24:2)	TG	M+NH4	1050.85
TG(22:2_22:5_22:5)	TG	M+NH4	1052.87
TG(24:2_20:4_22:6)	TG	M+NH4	1052.87
TG(22:1_22:4_22:6)	TG	M+NH4	1054.88
TG(22:2_22:4_22:5)	TG	M+NH4	1054.88
TG(20:1_22:2_23:1)	TG	M+NH4	1054.98
TG(22:2_22:2_22:6)	TG	M+NH4	1056.9
TG(22:2_22:2_22:5)	TG	M+NH4	1058.91
TG(22:1_22:1_22:6)	TG	M+NH4	1060.93
TG(22:2_22:2_22:4)	TG	M+NH4	1060.93
TG(20:1_22:4_24:2)	TG	M+NH4	1062.94
TG(22:2_22:2_22:2)	TG	M+NH4	1064.96
TG(22:1_22:2_22:2)	TG	M+NH4	1066.98
DG(4:0_18:1)	DG	M+NH4	444.37
DG(16:1e_18:2)	DG	M+H	577.521
DG(22:2_10:2)	DG	M+NH4	578.48
DG(18:4_14:0)	DG	M+NH4	578.48
DG(18:4_16:1)	DG	M+H	587.468
DG(18:4_16:0)	DG	M+H	589.485
DG(18:3e_16:0)	DG	M+Na	599.506
DG(18:4_16:1)	DG	M+NH4	604.495
DG(18:1e_18:2)	DG	M+H	605.552
DG(18:4_16:0)	DG	M+NH4	606.509
DG(14:0_20:4)	DG	M+NH4	606.51
DG(16:0_18:3)	DG	M+NH4	608.528
DG(16:1_20:5)	DG	M+H	613.484
DG(14:0_22:6)	DG	M+H	613.485
DG(16:0_20:5)	DG	M+H	615.499
DG(16:0_20:4)	DG	M+H	617.516
DG(18:2e_18:0)	DG	M+Na	629.553
DG(16:1_20:4)	DG	M+NH4	632.527
DG(18:4_18:1)	DG	M+NH4	632.528
DG(16:0_20:5)	DG	M+NH4	632.528
DG(18:1_18:3)	DG	M+NH4	634.542
DG(16:0_20:4)	DG	M+NH4	634.543
DG(18:4_20:5)	DG	M+H	635.469
DG(16:0_20:3)	DG	M+NH4	636.559
DG(18:4_20:4)	DG	M+H	637.485
DG(18:3_20:5)	DG	M+H	637.485
DG(16:0_20:2)	DG	M+NH4	638.574
DG(16:0_20:1)	DG	M+NH4	640.59
DG(18:1_20:5)	DG	M+H	641.517
DG(18:0_18:0)	DG	M+NH4	642.606
DG(20:0_18:3)	DG	M+H	647.563
DG(18:3e_20:1)	DG	M+Na	653.553
DG(17:0_20:1)	DG	M+NH4	654.607
DG(20:2e_18:0)	DG	M+Na	657.584
DG(20:5_20:5)	DG	M+H	661.485
DG(20:5_20:4)	DG	M+H	663.505
DG(20:1_18:1)	DG	M+NH4	666.607
DG(18:0_20:1)	DG	M+NH4	668.621
DG(20:5_20:5)	DG	M+NH4	678.511
DG(17:0_22:2)	DG	M+NH4	680.622
DG(20:3_20:5)	DG	M+NH4	682.543
DG(19:0_20:1)	DG	M+NH4	682.636
DG(20:2_20:5)	DG	M+NH4	684.558
DG(18:1_22:6)	DG	M+NH4	684.559
DG(18:4_22:2)	DG	M+NH4	686.574
DG(20:1_20:5)	DG	M+NH4	686.575
DG(20:5_22:6)	DG	M+H	687.501
DG(20:1_20:4)	DG	M+NH4	688.589
DG(20:0_20:5)	DG	M+NH4	688.59
DG(20:1_20:3)	DG	M+NH4	690.606
DG(20:1_20:2)	DG	M+NH4	692.62
DG(18:1_22:2)	DG	M+NH4	692.621
DG(20:1_20:1)	DG	M+NH4	694.637
DG(20:5_22:2)	DG	M+H	695.563
DG(18:0_22:1)	DG	M+NH4	696.653
DG(20:5_22:6)	DG	M+NH4	704.526
DG(20:1_21:1)	DG	M+NH4	708.652
DG(20:3_22:5)	DG	M+NH4	710.573
DG(20:2_22:6)	DG	M+NH4	710.573
DG(20:5_22:2)	DG	M+NH4	712.59
DG(20:1_22:6)	DG	M+NH4	712.59
DG(20:2_22:5)	DG	M+NH4	712.591
DG(20:1_22:5)	DG	M+NH4	714.606
DG(22:2_20:4)	DG	M+NH4	714.606
DG(20:1_22:4)	DG	M+NH4	716.621
DG(20:1_22:3)	DG	M+NH4	718.636
DG(20:1_22:2)	DG	M+NH4	720.653
DG(20:1_22:1)	DG	M+NH4	722.669
DG(22:6_22:6)	DG	M+NH4	730.543
DG(22:2_22:6)	DG	M+NH4	738.605
DG(22:2_22:5)	DG	M+NH4	740.621
DG(22:2_22:4)	DG	M+NH4	742.637
DG(22:2_22:3)	DG	M+NH4	744.653
DG(22:2_22:2)	DG	M+NH4	746.668
DG(22:1_22:2)	DG	M+NH4	748.684
DG(35:1_16:0)	DG	M+NH4	850.826
DG(33:1_20:1)	DG	M+NH4	876.841
DG(35:1_20:5)	DG	M+NH4	896.81
DG(35:1_20:4)	DG	M+NH4	898.826
DG(35:0_20:4)	DG	M+NH4	900.844
DG(34:0_22:4)	DG	M+NH4	914.86
DG(37:1_20:4)	DG	M+NH4	926.858
MG(20:4e)	MG	M+H	365.306
MG(20:5)	MG	M+H	377.27
MG(20:5)	MG	M+NH4	394.297
MG(22:6)	MG	M+H	403.286
MG(22:5)	MG	M+H	405.301
MG(30:0)	MG	M+Na	549.49
MG(32:1)	MG	M+H	553.52
MG(33:1)	MG	M+H	567.536
MG(32:0)	MG	M+Na	577.521
MG(34:1)	MG	M+H	581.553
MG(33:1)	MG	M+NH4	584.561
MG(33:0)	MG	M+Na	591.537
MG(35:1)	MG	M+H	595.568
MG(34:1)	MG	M+Na	603.537
MG(35:0)	MG	M+Na	619.569
MG(36:0)	MG	M+Na	633.584
MG(38:1)	MG	M+Na	659.599
MG(38:0)	MG	M+Na	661.616
AcCa(10:1)	AcCa	M+H	314.233
AcCa(11:1)	AcCa	M+H	328.249
AcCa(11:0)	AcCa	M+H	330.265
AcCa(12:2)	AcCa	M+H	340.249
AcCa(12:0)	AcCa	M+H	344.28
AcCa(13:0)	AcCa	M+H	358.296
AcCa(14:1)	AcCa	M+H	370.296
AcCa(14:0)	AcCa	M+H	372.312
AcCa(15:0)	AcCa	M+H	386.328
AcCa(16:1)	AcCa	M+H	398.327
AcCa(16:0)	AcCa	M+H	400.344
AcCa(17:1)	AcCa	M+H	412.343
AcCa(17:0)	AcCa	M+H	414.359
AcCa(18:3)	AcCa	M+H	422.327
AcCa(18:1)	AcCa	M+H	426.359
AcCa(18:0)	AcCa	M+H	428.375
AcCa(19:0)	AcCa	M+H	442.391
AcCa(20:2)	AcCa	M+H	452.375
AcCa(20:1)	AcCa	M+H	454.391
AcCa(20:0)	AcCa	M+H	456.406
AcCa(21:0)	AcCa	M+H	470.423
AcCa(22:4)	AcCa	M+H	476.375
AcCa(22:2)	AcCa	M+H	480.407
AcCa(22:0)	AcCa	M+H	484.438
AcCa(23:0)	AcCa	M+H	498.453
AcCa(24:1)	AcCa	M+H	510.454
AcCa(24:0)	AcCa	M+H	512.469

## Sheet: NEG
LipidIon	Class	Ion	ObsMass
PC(12:0_12:0)	PC	M+HCOO	666.437
PC(12:0_14:0)	PC	M+HCOO	694.468
PC(14:1e_14:0)	PC	M+HCOO	706.505
PC(14:0e_14:0)	PC	M+HCOO	708.521
PC(14:1e_15:0)	PC	M+HCOO	720.525
PC(14:0_14:0)	PC	M+HCOO	722.499
PC(14:0e_15:0)	PC	M+HCOO	722.538
PC(14:1e_16:1)	PC	M+HCOO	732.52
PC(14:1e_16:0)	PC	M+HCOO	734.536
PC(16:1e_14:0)	PC	M+HCOO	734.537
PC(15:0_14:0)	PC	M+HCOO	736.517
PC(16:0e_14:0)	PC	M+HCOO	736.553
PC(16:1_14:0)	PC	M+HCOO	748.516
PC(16:1e_15:0)	PC	M+HCOO	748.554
PC(16:0_14:0)	PC	M+HCOO	750.531
PC(16:0e_15:0)	PC	M+HCOO	750.569
PC(14:0e_18:4)	PC	M+HCOO	756.519
PC(14:0e_18:3)	PC	M+HCOO	758.534
PC(16:1e_16:1)	PC	M+HCOO	760.552
PC(14:0e_18:2)	PC	M+HCOO	760.553
PC(14:0e_18:1)	PC	M+HCOO	762.571
PC(16:1e_16:0)	PC	M+HCOO	762.571
PC(17:0_14:0)	PC	M+HCOO	764.548
PC(15:0_16:0)	PC	M+HCOO	764.549
PC(16:0e_16:0)	PC	M+HCOO	764.587
PC(18:4_14:0)	PC	M+HCOO	770.498
PC(14:0_18:3)	PC	M+HCOO	772.515
PC(14:0_18:2)	PC	M+HCOO	774.53
PC(16:1_16:1)	PC	M+HCOO	774.531
PC(16:0_16:1)	PC	M+HCOO	776.547
PC(18:1_14:0)	PC	M+HCOO	776.549
PC(16:0e_17:1)	PC	M+HCOO	776.588
PC(16:0_16:0)	PC	M+HCOO	778.563
PC(15:0_17:0)	PC	M+HCOO	778.565
PC(14:1e_20:5)	PC	M+HCOO	780.521
PC(14:0e_20:5)	PC	M+HCOO	782.536
PC(16:1e_18:3)	PC	M+HCOO	784.55
PC(16:0e_18:4)	PC	M+HCOO	784.552
PC(16:0e_18:3)	PC	M+HCOO	786.567
PC(16:1e_18:2)	PC	M+HCOO	786.569
PC(17:1_16:1)	PC	M+HCOO	788.548
PC(16:0e_18:2)	PC	M+HCOO	788.584
PC(16:1e_18:1)	PC	M+HCOO	788.585
PC(17:1_16:0)	PC	M+HCOO	790.564
PC(15:0_18:1)	PC	M+HCOO	790.565
PC(16:0e_18:1)	PC	M+HCOO	790.599
PC(18:1e_16:0)	PC	M+HCOO	790.599
PC(16:0_17:0)	PC	M+HCOO	792.581
PC(14:0_20:5)	PC	M+HCOO	796.516
PC(18:4_16:1)	PC	M+HCOO	796.516
PC(14:0_20:4)	PC	M+HCOO	798.53
PC(16:1_18:3)	PC	M+HCOO	798.53
PC(18:4_16:0)	PC	M+HCOO	798.53
PC(16:0_18:3)	PC	M+HCOO	800.547
PC(16:1_18:2)	PC	M+HCOO	800.547
PC(16:0_18:2)	PC	M+HCOO	802.562
PC(16:1_18:1)	PC	M+HCOO	802.562
PC(16:0_18:1)	PC	M+HCOO	804.578
PC(16:2e_20:5)	PC	M+HCOO	806.536
PC(14:1e_22:6)	PC	M+HCOO	806.536
PC(18:0_16:0)	PC	M+HCOO	806.595
PC(16:1e_20:5)	PC	M+HCOO	808.552
PC(17:1_18:4)	PC	M+HCOO	810.532
PC(15:0_20:5)	PC	M+HCOO	810.532
PC(16:1e_20:4)	PC	M+HCOO	810.567
PC(16:0e_20:5)	PC	M+HCOO	810.567
PC(18:4_17:0)	PC	M+HCOO	812.547
PC(17:1_18:2)	PC	M+HCOO	814.563
PC(17:0_18:3)	PC	M+HCOO	814.565
PC(18:1e_18:2)	PC	M+HCOO	814.599
PC(17:1_18:1)	PC	M+HCOO	816.579
PC(18:1e_18:1)	PC	M+HCOO	816.614
PC(17:0_18:1)	PC	M+HCOO	818.594
PC(16:0e_20:1)	PC	M+HCOO	818.63
PC(18:4_18:3)	PC	M+HCOO	820.517
PC(18:4_18:2)	PC	M+HCOO	822.53
PC(16:1_20:5)	PC	M+HCOO	822.531
PC(14:0_22:6)	PC	M+HCOO	822.532
PC(18:4_18:1)	PC	M+HCOO	824.546
PC(16:0_20:5)	PC	M+HCOO	824.547
PC(18:1_18:3)	PC	M+HCOO	826.562
PC(16:0_20:4)	PC	M+HCOO	826.562
PC(18:0_18:3)	PC	M+HCOO	828.578
PC(16:0_20:3)	PC	M+HCOO	828.578
PC(18:1_18:2)	PC	M+HCOO	828.58
PC(18:0_18:2)	PC	M+HCOO	830.594
PC(18:1_18:1)	PC	M+HCOO	830.594
PC(16:2e_22:6)	PC	M+HCOO	832.551
PC(18:3e_20:5)	PC	M+HCOO	832.552
PC(16:0_20:1)	PC	M+HCOO	832.61
PC(18:0_18:1)	PC	M+HCOO	832.61
PC(16:1e_22:6)	PC	M+HCOO	834.568
PC(20:0_16:0)	PC	M+HCOO	834.625
PC(15:0_22:6)	PC	M+HCOO	836.546
PC(17:1_20:5)	PC	M+HCOO	836.547
PC(18:1e_20:5)	PC	M+HCOO	836.582
PC(16:0e_22:6)	PC	M+HCOO	836.583
PC(17:0_20:5)	PC	M+HCOO	838.563
PC(16:0e_22:5)	PC	M+HCOO	838.598
PC(18:0e_20:5)	PC	M+HCOO	838.599
PC(18:4_20:5)	PC	M+HCOO	844.516
PC(19:0_18:2)	PC	M+HCOO	844.609
PC(19:1_18:1)	PC	M+HCOO	844.609
PC(18:3_20:5)	PC	M+HCOO	846.531
PC(19:0_18:1)	PC	M+HCOO	846.625
PC(20:5_18:2)	PC	M+HCOO	848.546
PC(16:1_22:6)	PC	M+HCOO	848.546
PC(18:2_20:4)	PC	M+HCOO	850.562
PC(18:1_20:5)	PC	M+HCOO	850.562
PC(16:0_22:6)	PC	M+HCOO	850.563
PC(16:0_22:5)	PC	M+HCOO	852.578
PC(18:0_20:5)	PC	M+HCOO	852.578
PC(18:0_20:4)	PC	M+HCOO	854.593
PC(20:1_18:3)	PC	M+HCOO	854.595
PC(18:1_20:2)	PC	M+HCOO	856.609
PC(20:1_18:2)	PC	M+HCOO	856.611
PC(18:3e_22:6)	PC	M+HCOO	858.568
PC(20:1_18:1)	PC	M+HCOO	858.625
PC(18:2e_22:6)	PC	M+HCOO	860.581
PC(16:0_22:1)	PC	M+HCOO	860.641
PC(17:1_22:6)	PC	M+HCOO	862.562
PC(18:1e_22:6)	PC	M+HCOO	862.599
PC(17:0_22:6)	PC	M+HCOO	864.577
PC(19:1_20:5)	PC	M+HCOO	864.578
PC(20:1e_20:5)	PC	M+HCOO	864.612
PC(18:0e_22:6)	PC	M+HCOO	864.614
PC(19:0_20:5)	PC	M+HCOO	866.594
PC(20:5_20:5)	PC	M+HCOO	870.532
PC(20:5_20:4)	PC	M+HCOO	872.547
PC(18:2_22:6)	PC	M+HCOO	874.562
PC(20:2_20:5)	PC	M+HCOO	876.577
PC(18:1_22:6)	PC	M+HCOO	876.578
PC(20:1_20:5)	PC	M+HCOO	878.594
PC(18:1_22:5)	PC	M+HCOO	878.594
PC(18:0_22:6)	PC	M+HCOO	878.594
PC(20:0_20:5)	PC	M+HCOO	880.608
PC(18:4_22:1)	PC	M+HCOO	880.61
PC(18:3_22:1)	PC	M+HCOO	882.629
PC(22:1_18:2)	PC	M+HCOO	884.64
PC(18:1_22:1)	PC	M+HCOO	886.657
PC(19:1_22:6)	PC	M+HCOO	890.594
PC(20:1e_22:6)	PC	M+HCOO	890.63
PC(19:0_22:6)	PC	M+HCOO	892.61
PC(20:5_21:1)	PC	M+HCOO	892.611
PC(20:5_22:6)	PC	M+HCOO	896.547
PC(20:5_22:5)	PC	M+HCOO	898.561
PC(20:4_22:6)	PC	M+HCOO	898.562
PC(20:1_22:6)	PC	M+HCOO	904.609
PC(20:0_22:6)	PC	M+HCOO	906.625
PC(20:5_22:1)	PC	M+HCOO	906.626
PC(20:1_22:5)	PC	M+HCOO	906.627
PC(18:4_24:1)	PC	M+HCOO	908.641
PC(22:0_20:5)	PC	M+HCOO	908.641
PC(22:1_20:4)	PC	M+HCOO	908.645
PC(24:1_18:3)	PC	M+HCOO	910.654
PC(24:1_18:2)	PC	M+HCOO	912.673
PC(18:1_24:1)	PC	M+HCOO	914.689
PC(20:5_23:1)	PC	M+HCOO	920.642
PC(22:6_22:6)	PC	M+HCOO	922.562
PC(22:5_22:6)	PC	M+HCOO	924.578
PC(22:1_22:6)	PC	M+HCOO	932.641
PC(24:1_20:5)	PC	M+HCOO	934.657
PC(24:1_20:4)	PC	M+HCOO	936.671
Cer(d16:1_16:1)	Cer	M-H	506.459
Cer(d16:2_18:1)	Cer	M-H	532.474
Cer(d18:2_16:0)	Cer	M-H	534.491
Cer(d16:2_15:1)	Cer	M+HCOO	536.434
Cer(d16:2_19:1)	Cer	M-H	546.491
Cer(d16:2_16:1)	Cer	M+HCOO	550.449
Cer(d16:1_16:1)	Cer	M+HCOO	552.465
Cer(d17:1_15:1)	Cer	M+HCOO	552.466
Cer(d18:2_18:2)	Cer	M-H	558.491
Cer(d16:2_20:2)	Cer	M-H	558.491
Cer(d18:2_18:1)	Cer	M-H	560.506
Cer(d18:1_18:1)	Cer	M-H	562.522
Cer(d16:2_17:1)	Cer	M+HCOO	564.464
Cer(d16:2_21:5)	Cer	M-H	566.46
Cer(d16:2_21:2)	Cer	M-H	572.507
Cer(d16:2_18:2)	Cer	M+HCOO	576.464
Cer(d16:2_18:1)	Cer	M+HCOO	578.48
Cer(d18:2_16:0)	Cer	M+HCOO	580.497
Cer(d20:2_14:0)	Cer	M+HCOO	580.497
Cer(d18:2_20:4)	Cer	M-H	582.489
Cer(d18:1_16:0)	Cer	M+HCOO	582.512
Cer(d18:2_20:1)	Cer	M-H	588.537
Cer(d16:2_19:1)	Cer	M+HCOO	592.496
Cer(d18:2_17:1)	Cer	M+HCOO	592.497
Cer(d16:1_19:1)	Cer	M+HCOO	594.513
Cer(d16:2_20:5)	Cer	M+HCOO	598.449
Cer(d16:2_20:4)	Cer	M+HCOO	600.465
Cer(d18:2_18:4)	Cer	M+HCOO	600.465
Cer(d16:2_20:3)	Cer	M+HCOO	602.48
Cer(d18:2_18:2)	Cer	M+HCOO	604.496
Cer(d16:2_20:2)	Cer	M+HCOO	604.496
Cer(d18:2_18:1)	Cer	M+HCOO	606.512
Cer(d16:2_20:1)	Cer	M+HCOO	606.512
Cer(d18:1_18:2)	Cer	M+HCOO	606.513
Cer(d18:2_18:0)	Cer	M+HCOO	608.527
Cer(d12:0_24:2)	Cer	M+HCOO	608.527
Cer(d20:2_16:0)	Cer	M+HCOO	608.528
Cer(d16:2_21:5)	Cer	M+HCOO	612.465
Cer(d16:2_21:4)	Cer	M+HCOO	614.48
Cer(d19:2_18:4)	Cer	M+HCOO	614.481
Cer(d16:2_21:3)	Cer	M+HCOO	616.496
Cer(d19:2_18:3)	Cer	M+HCOO	616.496
Cer(d16:2_21:2)	Cer	M+HCOO	618.511
Cer(d19:2_18:2)	Cer	M+HCOO	618.512
Cer(d18:2_19:1)	Cer	M+HCOO	620.528
Cer(d16:2_21:1)	Cer	M+HCOO	620.528
Cer(d16:2_22:6)	Cer	M+HCOO	624.465
Cer(d14:2_24:6)	Cer	M+HCOO	624.465
Cer(d18:2_20:5)	Cer	M+HCOO	626.481
Cer(d18:2_20:4)	Cer	M+HCOO	628.495
Cer(d16:2_25:2)	Cer	M-H	628.571
Cer(d18:2_20:3)	Cer	M+HCOO	630.512
Cer(d16:2_22:2)	Cer	M+HCOO	632.527
Cer(d18:2_20:2)	Cer	M+HCOO	632.528
Cer(d18:2_20:1)	Cer	M+HCOO	634.544
Cer(d14:1_24:1)	Cer	M+HCOO	636.559
Cer(d15:2_24:6)	Cer	M+HCOO	638.481
Cer(d16:2_23:5)	Cer	M+HCOO	640.496
Cer(d16:2_26:2)	Cer	M-H	642.585
Cer(d18:2_24:1)	Cer	M-H	644.6
Cer(d18:2_21:2)	Cer	M+HCOO	646.544
Cer(d18:2_21:1)	Cer	M+HCOO	648.559
Cer(d16:2_24:6)	Cer	M+HCOO	652.497
Cer(d18:2_22:6)	Cer	M+HCOO	652.497
Cer(d16:2_24:2)	Cer	M+HCOO	660.559
Cer(d16:2_24:1)	Cer	M+HCOO	662.575
Cer(d18:2_22:1)	Cer	M+HCOO	662.576
Cer(d19:2_22:6)	Cer	M+HCOO	666.513
Cer(d18:2_26:2)	Cer	M-H	670.618
Cer(d19:2_22:2)	Cer	M+HCOO	674.574
Cer(d16:2_25:2)	Cer	M+HCOO	674.575
Cer(d18:2_23:2)	Cer	M+HCOO	674.575
Cer(d18:2_23:1)	Cer	M+HCOO	676.589
Cer(d15:1_26:2)	Cer	M+HCOO	676.59
Cer(d16:2_25:1)	Cer	M+HCOO	676.591
Cer(d20:2_22:6)	Cer	M+HCOO	680.527
Cer(d16:2_26:4)	Cer	M+HCOO	684.56
Cer(d18:2_24:3)	Cer	M+HCOO	686.575
Cer(d18:2_24:2)	Cer	M+HCOO	688.59
Cer(d16:2_26:2)	Cer	M+HCOO	688.59
Cer(d16:2_26:1)	Cer	M+HCOO	690.606
Cer(d18:2_24:1)	Cer	M+HCOO	690.606
Cer(d18:1_24:1)	Cer	M+HCOO	692.623
Cer(d18:0_24:1)	Cer	M+HCOO	694.637
Cer(d19:2_24:4)	Cer	M+HCOO	698.575
Cer(d19:2_24:3)	Cer	M+HCOO	700.59
Cer(d18:2_25:2)	Cer	M+HCOO	702.607
Cer(d19:2_24:2)	Cer	M+HCOO	702.607
Cer(d17:1_26:2)	Cer	M+HCOO	704.623
Cer(t18:0_24:1)	Cer	M+HCOO	710.632
Cer(t16:0_26:1)	Cer	M+HCOO	710.633
Cer(d18:2_26:3)	Cer	M+HCOO	714.605
Cer(d18:2_26:2)	Cer	M+HCOO	716.622
Cer(t18:0_25:4)	Cer	M+HCOO	718.601
Cer(d18:2_26:1)	Cer	M+HCOO	718.638
Cer(t18:1_24:0+O)	Cer	M+HCOO	726.626
Cer(d19:2_26:2)	Cer	M+HCOO	730.638
Cer(t18:1_26:0+O)	Cer	M+HCOO	754.659
Cer(t20:0_26:1)	Cer	M+HCOO	766.695
PE(16:1e_14:0)	PE	M-H	646.483
PE(18:0e_14:0)	PE	M-H	676.527
PE(14:0e_20:5)	PE	M-H	694.483
PE(14:0_20:5)	PE	M-H	708.462
PE(18:4_16:0)	PE	M-H	710.478
PE(16:0_18:3)	PE	M-H	712.495
PE(16:1_18:1)	PE	M-H	714.51
PE(16:0_18:2)	PE	M-H	714.511
PE(18:1e_17:1)	PE	M-H	714.547
PE(16:0_18:1)	PE	M-H	716.526
PE(14:1e_22:6)	PE	M-H	718.48
PE(18:0_16:0)	PE	M-H	718.541
PE(16:1e_20:5)	PE	M-H	720.5
PE(16:0e_20:5)	PE	M-H	722.514
PE(16:0e_20:4)	PE	M-H	724.531
PE(17:1_18:1)	PE	M-H	728.526
PE(18:1e_18:1)	PE	M-H	728.562
PE(14:0_22:6)	PE	M-H	734.477
PE(16:1_20:5)	PE	M-H	734.478
PE(16:0_20:5)	PE	M-H	736.494
PE(16:0_20:4)	PE	M-H	738.508
PE(18:1_18:1)	PE	M-H	742.541
PE(18:1e_19:1)	PE	M-H	742.577
PE(18:0_18:1)	PE	M-H	744.557
PE(16:1e_22:6)	PE	M-H	746.515
PE(16:0e_22:6)	PE	M-H	748.53
PE(17:0_20:5)	PE	M-H	750.511
PE(18:0e_20:5)	PE	M-H	750.544
PE(18:1e_20:4)	PE	M-H	750.546
PE(18:1e_20:1)	PE	M-H	756.593
PE(20:5_18:2)	PE	M-H	760.492
PE(16:1_22:6)	PE	M-H	760.492
PE(18:1_20:5)	PE	M-H	762.509
PE(16:0_22:6)	PE	M-H	762.51
PE(18:0_20:5)	PE	M-H	764.522
PE(16:0_22:5)	PE	M-H	764.525
PE(18:0_20:4)	PE	M-H	766.54
PE(18:1e_21:1)	PE	M-H	770.609
PE(18:2e_22:6)	PE	M-H	772.53
PE(17:1_22:6)	PE	M-H	774.51
PE(18:1e_22:6)	PE	M-H	774.544
PE(17:0_22:6)	PE	M-H	776.525
PE(18:0e_22:6)	PE	M-H	776.562
PE(18:4_22:6)	PE	M-H	782.477
PE(20:5_20:5)	PE	M-H	782.479
PE(18:1e_22:2)	PE	M-H	782.608
PE(18:3_22:6)	PE	M-H	784.492
PE(18:2_22:6)	PE	M-H	786.51
PE(18:1_22:6)	PE	M-H	788.526
PE(20:1_20:5)	PE	M-H	790.538
PE(18:0_22:6)	PE	M-H	790.542
PE(20:5_22:6)	PE	M-H	808.494
PE(20:4_22:6)	PE	M-H	810.509
PE(20:1_22:6)	PE	M-H	816.559
PE(22:6_22:6)	PE	M-H	834.509
SM(d14:0_18:1)	SM	M+HCOO	719.536
SM(d18:2_16:0)	SM	M+HCOO	745.553
SM(d18:2_17:1)	SM	M+HCOO	757.552
SM(d18:2_18:1)	SM	M+HCOO	771.567
SM(d18:1_18:1)	SM	M+HCOO	773.584
SM(d16:1_21:6)	SM	M+HCOO	777.521
SM(d14:0_23:4)	SM	M+HCOO	783.569
SM(d18:2_19:1)	SM	M+HCOO	785.584
SM(d18:1_20:3)	SM	M+HCOO	797.585
SM(d18:1_20:2)	SM	M+HCOO	799.6
SM(d20:1_18:1)	SM	M+HCOO	801.616
SM(d18:2_21:6)	SM	M+HCOO	803.536
SM(d18:1_21:3)	SM	M+HCOO	811.6
SM(d18:1_21:2)	SM	M+HCOO	813.615
SM(t18:1_20:2)	SM	M+HCOO	815.595
SM(d18:2_22:6)	SM	M+HCOO	817.552
SM(d18:1_22:3)	SM	M+HCOO	825.615
SM(d18:1_22:2)	SM	M+HCOO	827.631
SM(d18:1_22:1)	SM	M+HCOO	829.646
SM(d18:1_23:3)	SM	M+HCOO	839.631
SM(d18:1_23:2)	SM	M+HCOO	841.645
SM(d18:1_24:4)	SM	M+HCOO	851.63
SM(d18:1_24:3)	SM	M+HCOO	853.646
SM(d18:1_24:2)	SM	M+HCOO	855.662
SM(d18:1_24:1)	SM	M+HCOO	857.676
SM(d18:1_24:0)	SM	M+HCOO	859.693
SM(d19:0_24:5)	SM	M+HCOO	865.646
SM(d19:0_24:4)	SM	M+HCOO	867.662
SM(d19:0_24:3)	SM	M+HCOO	869.677
SM(t18:1_24:0)	SM	M+HCOO	875.69
SM(d20:0_24:6)	SM	M+HCOO	877.646
SM(d20:0_24:5)	SM	M+HCOO	879.662
SM(d20:0_24:4)	SM	M+HCOO	881.678
SM(d20:0_24:3)	SM	M+HCOO	883.693
LPC(14:0)	LPC	M+HCOO	512.3
LPC(16:1)	LPC	M+HCOO	538.316
LPC(16:0)	LPC	M+HCOO	540.332
LPC(17:1)	LPC	M+HCOO	552.332
LPC(17:0)	LPC	M+HCOO	554.348
LPC(18:4)	LPC	M+HCOO	560.301
LPC(18:3)	LPC	M+HCOO	562.316
LPC(18:2)	LPC	M+HCOO	564.332
LPC(18:1)	LPC	M+HCOO	566.347
LPC(18:0)	LPC	M+HCOO	568.364
LPC(19:1)	LPC	M+HCOO	580.363
LPC(19:0)	LPC	M+HCOO	582.379
LPC(20:5)	LPC	M+HCOO	586.317
LPC(20:4)	LPC	M+HCOO	588.333
LPC(20:3)	LPC	M+HCOO	590.348
LPC(20:2)	LPC	M+HCOO	592.364
LPC(20:1)	LPC	M+HCOO	594.379
LPC(20:0)	LPC	M+HCOO	596.395
LPC(22:6)	LPC	M+HCOO	612.332
LPC(22:5)	LPC	M+HCOO	614.348
LPC(22:1)	LPC	M+HCOO	622.411
LPC(24:1)	LPC	M+HCOO	650.443
LPE(14:0)	LPE	M-H	424.248
LPE(16:1e)	LPE	M-H	436.285
LPE(16:0e)	LPE	M-H	438.3
LPE(16:0)	LPE	M-H	452.279
LPE(17:1)	LPE	M-H	464.279
LPE(18:1e)	LPE	M-H	464.316
LPE(17:0)	LPE	M-H	466.295
LPE(18:0e)	LPE	M-H	466.332
LPE(18:4)	LPE	M-H	472.248
LPE(18:1)	LPE	M-H	478.295
LPE(18:0)	LPE	M-H	480.311
LPE(20:5)	LPE	M-H	498.264
LPE(20:2)	LPE	M-H	504.311
LPE(20:1)	LPE	M-H	506.326
LPE(20:0)	LPE	M-H	508.342
LPE(22:6)	LPE	M-H	524.28
LPE(22:5)	LPE	M-H	526.296
